# Supplementary material for: Efficient Adsorption-Assisted Photocatalysis Degradation of Congo Red through Loading ZIF-8 on KI-Doped TiO2
Source: Materials (Basel). 2022 Apr 13;15(8):2857. doi: 10.3390/ma15082857 (PMC9027197; doi:10.3390/ma15082857)
Supplement: Supplementary file 1 [file materials-15-02857-s001.zip]

Archive with 1 entries (1 files):
- materials-1660338-supplementary.pdf
